# Supplementary material for: Adaptation and validation of the motivated strategies for learning questionnaire for Dutch pre-vocational students
Source: Empir Res Vocat Educ Train. 2025 Jul 3;17(1):13. doi: 10.1186/s40461-025-00188-2 (PMC12226599; doi:10.1186/s40461-025-00188-2)
Supplement: Supplementary file 1 — Supplementary Material 1 [file 40461_2025_188_MOESM1_ESM.xlsx]

## Sheet: Sheet1
Article title	Adaptation and validation of the Motivated Strategies for Learning Questionnaire for Dutch pre-vocational students
Journal name	Empirical Research in Vocational Education and Training
S1 File. Pearson correlations between individual items of all Motivation scales.
	IGO_1	IGO_2	IGO_3	IGO_4	EGO 1	EGO_2	EGO_3	EGO_4	TV_1	TV_2	TV_3	TV_4	TV_5	TV_6	CLB_1	CLB_2	CLB_3	CLB_4	SE_1	SE_2	SE_3	SE_4	SE_5	SE_6	SE_7	SE_8	TA_1	TA_2	TA_3	TA_4	TA_5
IGO_1	1	.597**	0.03	.290**
IGO_2	.597**	1	-.104*	.340**
IGO_3	0.03	-.104*	1	-0.056
IGO_4	.290**	.340**	-0.056	1
EGO 1	0.053	-0.069	.366**	-0.019	1	.413**	.191**	.197**
EGO_2	.136**	0.029	.333**	0.072	.413**	1	.311**	.245**
EGO_3	.276**	.340**	.099*	.149**	.191**	.311**	1	.307**
EGO_4	.240**	.202**	.134**	.146**	.197**	.245**	.307**	1
TV 1	.238**	.212**	-0.04	.218**	0.029	0.086	.147**	.234**	1	.105*	.249**	.144**	.204**	.150**
TV_2	0.036	-0.046	.397**	-0.02	.354**	.463**	.109*	0.076	.105*	1	.174**	.301**	.173**	.406**
TV_3	.307**	.349**	.118**	.268**	.110*	.204**	.217**	.204**	.249**	.174**	1	.318**	.472**	.271**
TV_4	.158**	.104*	.248**	.206**	.217**	.291**	0.06	.179**	.144**	.301**	.318**	1	.413**	.457**
TV_5	.268**	.269**	0.071	.338**	.138**	.217**	.145**	.155**	.204**	.173**	.472**	.413**	1	.226**
TV_6	.136**	0.06	.466**	0.037	.328**	.406**	.178**	.250**	.150**	.406**	.271**	.457**	.226**	1
CLB_1	.113*	0.044	.269**	.099*	.183**	.311**	.091*	.145**	0.079	.258**	.134**	.137**	.115**	.231**	1	.249**	.303**	0.08
CLB_2	-0.072	-.103*	.160**	-0.058	.201**	.136**	0.02	-0.047	0.027	.169**	-0.014	0.011	0.009	.159**	.249**	1	.181**	.148**
CLB_3	0.083	0.056	.326**	0.065	.129**	.212**	0.023	.171**	.139**	.201**	0.016	.168**	0.037	.285**	.303**	.181**	1	.133**
CLB_4	0.052	.166**	-.109*	.093*	-.097*	-0.08	.146**	0.053	0.063	-.142**	0.012	-0.046	0.032	-0.04	0.08	.148**	.133**	1
SE 1	.100*	0.034	.150**	0.074	.151**	.252**	0.081	.140**	.148**	.267**	.114*	.239**	.162**	.289**	.226**	0.014	.241**	-.095*	1	.281**	.236**	.242**	.379**	.493**	.251**	.373**
SE_2	.236**	.201**	.115**	.226**	.195**	.249**	.143**	.188**	.136**	.193**	.139**	.184**	.151**	.199**	.320**	.186**	.239**	.118**	.281**	1	.297**	.438**	.267**	.326**	.362**	.328**
SE_3	-0.011	-0.07	.304**	-0.018	.191**	.364**	0.027	0.046	0.043	.336**	0.074	0.081	0.003	.306**	.289**	.203**	.295**	-0.086	.236**	.297**	1	.333**	.333**	.351**	.227**	.331**
SE_4	.195**	.160**	.206**	.176**	.201**	.257**	.132**	.087*	.154**	.278**	.130**	.194**	.135**	.304**	.292**	.132**	.235**	-0.007	.242**	.438**	.333**	1	.225**	.298**	.334**	.383**
SE_5	.092*	0.057	.167**	.100*	.188**	.278**	.101*	.104*	.142**	.250**	.137**	.213**	.167**	.256**	.162**	.090*	.220**	-.119**	.379**	.267**	.333**	.225**	1	.426**	.217**	.315**
SE_6	0.032	-0.029	.335**	0.041	.266**	.335**	0.081	.103*	.122**	.361**	.138**	.233**	.126**	.323**	.278**	.099*	.290**	-.164**	.493**	.326**	.351**	.298**	.426**	1	.270**	.421**
SE_7	.223**	.162**	.120**	.249**	.145**	.270**	.268**	.263**	.122**	.144**	.173**	.239**	.155**	.186**	.227**	0.03	.210**	.096*	.251**	.362**	.227**	.334**	.217**	.270**	1	.276**
SE_8	.091*	0.076	.231**	.140**	.282**	.300**	.101*	.230**	.132**	.363**	.184**	.226**	.213**	.335**	.289**	0.077	.245**	-0.015	.373**	.328**	.331**	.383**	.315**	.421**	.276**	1
TA_1	.110*	.103*	-0.024	0.085	-0.013	-0.054	.185**	0.084	0.012	-.120**	0.04	-.108*	0.024	-0.051	-.091*	0.014	-0.084	.149**	-.201**	-.125**	-.238**	-0.075	-.279**	-.233**	-0.035	-.162**	1	.437**	.368**	.467**	.405**
TA_2	.158**	.142**	-0.03	.128**	0.056	0.049	.300**	.156**	.100*	-0.01	.121**	0.01	.088*	0.051	-0.048	-0.008	-.131**	.136**	-.132**	-0.068	-.180**	-0.076	-.260**	-.186**	-0.019	-.116**	.437**	1	.539**	.487**	.476**
TA_3	.092*	.115**	0.033	.139**	.183**	.130**	.370**	.216**	0.071	0.052	.123**	0.039	.112*	.126**	-0.043	0.082	-0.067	0.074	-.109*	-0.02	-.107*	-0.016	-.131**	-.111*	0.025	-0.028	.368**	.539**	1	.474**	.455**
TA_4	0.082	.169**	-.111*	.155**	-0.012	-0.035	.257**	.158**	0.045	-0.08	.186**	-0.07	.100*	-0.026	-.097*	-0.01	-.154**	0.086	-.228**	-0.057	-.224**	-0.087	-.326**	-.326**	0.037	-.175**	.467**	.487**	.474**	1	.697**
TA_5	.098*	.112*	-0.026	0.067	0.063	0.041	.251**	.176**	0.073	0.038	.168**	-0.002	.125**	0.06	-.094*	-0.033	-.109*	0.06	-.134**	-0.072	-.174**	-.115**	-.253**	-.213**	0.015	-.094*	.405**	.476**	.455**	.697**	1
** Correlation is significant at the 0.01 level (2-tailed).
* Correlation is significant at the 0.05 level (2-tailed).
