# Supplementary material for: Adaptation and validation of the motivated strategies for learning questionnaire for Dutch pre-vocational students
Source: Empir Res Vocat Educ Train. 2025 Jul 3;17(1):13. doi: 10.1186/s40461-025-00188-2 (PMC12226599; doi:10.1186/s40461-025-00188-2)
Supplement: Supplementary file 2 — Supplementary Material 2 [file 40461_2025_188_MOESM2_ESM.xlsx]

## Sheet: Sheet1
Article title	Adaptation and validation of the Motivated Strategies for Learning Questionnaire for Dutch pre-vocational students
Journal name	Empirical Research in Vocational Education and Training
S2 File. Pearson correlations between individual items of all Learning Strategies scales.
	R_1	R_2	R_3	R_4	ELA_1	ELA_2	ELA_3	ELA_4	ELA_5	ELA_6	ORG_1	ORG_2	ORG_3	ORG_4	CT_1	CT_2	CT_3	CT_4	CT_5	MSR_1	MSR_2	MSR_3	MSR_4	MSR_5	MSR_6	MSR_7	MSR_8	MSR_9	MSR_10	MSR_11	MSR_12	TSE_1	TSE_2	TSE_3	TSE_4	TSE_5	TSE_6	TSE_7	TSE_8	ER_1	ER_2	ER_3	ER_4	PL_1	PL_2	PL_3	HS_1	HS_2	HS_3
R_1	1	0.047	0.081	0.056
R_2	0.047	1	.366**	.263**
R_3	0.081	.366**	1	.273**
R_4	0.056	.263**	.273**	1
ELA_1	0.045	.276**	.337**	.202**	1	.253**	.273**	.155**	.121**	.184**
ELA_2	0.065	.239**	.228**	.313**	.253**	1	.112*	.238**	.090*	.164**
ELA_3	0.049	.167**	.348**	.212**	.273**	.112*	1	0.007	.095*	.235**
ELA_4	.120**	.352**	.254**	.337**	.155**	.238**	0.007	1	.149**	0.052
ELA_5	.092*	.271**	.209**	.129**	.121**	.090*	.095*	.149**	1	0.051
ELA_6	0.006	0.066	.127**	.170**	.184**	.164**	.235**	0.052	0.051	1
ORG_1	.332**	0.071	0.046	0.061	0.06	0.048	0.08	.126**	0.043	-0.043	1	-0.032	0.085	0.077
ORG_2	0.019	.249**	.261**	0.03	.193**	-0.029	.274**	.121**	.190**	.113*	-0.032	1	-.092*	0.013
ORG_3	0.032	0.077	0.044	.293**	0.074	.217**	-0.013	.309**	.102*	.188**	0.085	-.092*	1	.395**
ORG_4	0.074	.328**	.161**	.426**	.174**	.319**	0.04	.526**	.114*	0.063	0.077	0.013	.395**	1
CT_1	.134**	0.072	0.051	0.061	.096*	0.023	0.016	0.029	-0.048	.108*	.131**	-0.045	.107*	.089*	1	.131**	.098*	-0.055	.109*
CT_2	-0.03	.235**	.162**	.287**	.215**	.313**	0.077	.211**	0.049	0.085	0.032	-.134**	.233**	.293**	.131**	1	.272**	.147**	.432**
CT_3	0.06	.280**	.260**	.245**	.308**	.310**	.309**	.196**	.101*	.220**	0.013	.142**	.201**	.280**	.098*	.272**	1	.170**	.228**
CT_4	-0.026	.101*	.119**	0.074	0.076	.148**	.187**	0.067	.131**	.135**	-.118**	0.079	0.069	0.051	-0.055	.147**	.170**	1	.205**
CT_5	-0.006	.186**	.168**	.277**	.254**	.350**	0.057	.224**	0.047	.245**	0.023	-.129**	.200**	.231**	.109*	.432**	.228**	.205**	1
MSR_1	-0.005	-0.04	-0.062	0.012	0.013	-0.008	-0.011	0.012	-0.043	-0.015	0.083	-0.001	0.014	0.07	.195**	-0.015	-0.027	0.001	0.058	1	0.054	0.041	-.097*	-0.008	-0.046	-0.013	-0.022	0.02	0.022	-0.043	-0.056
MSR_2	.351**	0.039	0.082	.168**	0.073	0.078	0.053	0.087	0.021	0.059	.264**	-0.05	.135**	.164**	.279**	.106*	.117**	-0.006	.111*	0.054	1	0.075	-0.012	0.083	.096*	0.082	-0.016	0.08	0.061	0.069	0.06
MSR_3	.128**	.170**	.296**	.099*	.286**	0.018	.366**	0.001	.099*	.135**	.088*	.535**	-.088*	0.009	0.047	-.088*	.161**	0.033	-0.012	0.041	0.075	1	.293**	.176**	.109*	.267**	-0.032	-0.079	.198**	0.066	.152**
MSR_4	0.044	0.035	.125**	0.003	.151**	0.039	.146**	0.066	.212**	.105*	-0.05	.366**	.201**	0.025	-0.003	0.003	.106*	0.079	-0.005	-.097*	-0.012	.293**	1	.226**	.205**	.184**	0.058	-0.018	.151**	.164**	.235**
MSR_5	-0.01	.113*	.130**	.187**	.290**	.129**	.214**	.090*	.096*	.214**	-0.081	.213**	.200**	.121**	0.034	.150**	.292**	.234**	.153**	-0.008	0.083	.176**	.226**	1	.268**	.186**	.129**	.125**	.115**	.231**	.277**
MSR_6	.101*	0.084	.205**	.195**	.136**	.115**	.150**	.195**	.270**	.173**	0.054	.152**	.216**	.166**	0.028	0.069	.250**	.168**	.150**	-0.046	.096*	.109*	.205**	.268**	1	.177**	.148**	.105*	.149**	.253**	.318**
MSR_7	0.08	.110*	.278**	.161**	.227**	.188**	.332**	.155**	0.059	.229**	0.053	.252**	0.085	.107*	0.065	0.073	.258**	.153**	0.057	-0.013	0.082	.267**	.184**	.186**	.177**	1	.096*	.262**	.163**	0.073	.147**
MSR_8	0.078	.117**	.094*	0.064	0.009	.091*	.125**	.197**	.138**	0.048	0.012	0.049	.113*	0.083	-0.071	0.044	0.081	.217**	0.077	-0.022	-0.016	-0.032	0.058	.129**	.148**	.096*	1	0.084	.114*	.102*	0.066
MSR_9	-0.02	.139**	.111*	.212**	.149**	.289**	.220**	.202**	0.001	.259**	-0.04	-0.058	.190**	.277**	.109*	.248**	.325**	.102*	.285**	0.02	0.08	-0.079	-0.018	.125**	.105*	.262**	0.084	1	.161**	.176**	.189**
MSR_10	0.013	.407**	.406**	.352**	.363**	.271**	.240**	.339**	.251**	.092*	0.026	.129**	.134**	.338**	0.065	.300**	.207**	.095*	.287**	0.022	0.061	.198**	.151**	.115**	.149**	.163**	.114*	.161**	1	.221**	.126**
MSR_11	-0.011	.182**	.112*	.122**	.242**	.240**	0.015	.199**	.200**	.170**	-0.06	0.079	.146**	.270**	0.056	.254**	.115**	.202**	.258**	-0.043	0.069	0.066	.164**	.231**	.253**	0.073	.102*	.176**	.221**	1	.188**
MSR_12	0.021	.096*	.139**	.231**	.161**	.104*	.190**	.202**	.267**	.273**	-0.052	.130**	.248**	.188**	0.03	.122**	.173**	.157**	.173**	-0.056	0.06	.152**	.235**	.277**	.318**	.147**	0.066	.189**	.126**	.188**	1
TSE_1	.220**	-0.028	-0.019	-0.055	0.002	-0.056	0.026	-0.054	.140**	-0.014	.165**	0.072	0.025	-.092*	-0.074	-.100*	-0.04	-0.027	-0.03	-.117**	.168**	0.025	.088*	0.05	0.056	-0.031	0.055	-0.067	-0.055	0.038	0.07	1	-0.037	-.109*	0.038	0.014	.100*	-0.028	-0.054
TSE_2	0.045	.231**	.230**	.186**	.288**	.177**	.275**	.161**	0.015	.139**	.090*	.366**	0.073	.211**	0.027	.101*	.197**	0.01	.097*	0.027	.099*	.287**	.158**	0.044	-0.044	.306**	-0.031	.173**	.218**	0.021	0.031	-0.037	1	-0.057	0.08	.254**	.097*	-0.085	0.011
TSE_3	-0.021	.177**	.122**	.158**	.100*	.240**	0.013	.088*	0.029	-0.007	-0.034	-.199**	0.028	.163**	0.078	.262**	.182**	0.065	.277**	-0.015	0.039	-.150**	-.152**	0.064	0.03	-0.061	.180**	.116**	.145**	.128**	-0.053	-.109*	-0.057	1	-.147**	-.118**	0.025	.375**	.321**
TSE_4	0.023	.168**	.230**	0.054	0.059	-0.013	.170**	0.046	.157**	0.057	-0.026	.281**	-0.017	-0.011	0.025	-0.07	.102*	.190**	-0.045	-0.031	0.011	.222**	.109*	.102*	.099*	.122**	0.046	-0.045	0.064	0.083	.170**	0.038	0.08	-.147**	1	.241**	.202**	0.008	-.088*
TSE_5	0.026	.179**	.400**	.180**	.196**	.100*	.353**	.156**	.164**	.115**	0.048	.278**	0.035	.156**	0.028	0.069	.187**	.170**	-0.026	-0.03	0.06	.254**	.143**	.161**	.163**	.306**	0.027	.096*	.279**	0.077	.209**	0.014	.254**	-.118**	.241**	1	.189**	-0.075	-.092*
TSE_6	-0.011	.288**	.231**	.220**	0.065	.218**	0.066	.196**	.302**	.196**	0.055	.138**	.184**	.197**	-0.028	.169**	.149**	0.075	.169**	-.117**	0.063	0.043	0.087	0.075	.204**	0.037	0.044	.158**	.241**	.210**	.218**	.100*	.097*	0.025	.202**	.189**	1	.101*	.123**
TSE_7	-0.003	.169**	.133**	.095*	.112*	.090*	0.051	0.074	.114*	-0.065	0.005	-0.032	0.003	.109*	0.067	.217**	0.073	.093*	.151**	-0.005	0.048	-0.049	0.009	0.021	0.062	-0.057	.128**	0.044	.190**	.112*	0.001	-0.028	-0.085	.375**	0.008	-0.075	.101*	1	.278**
TSE_8	-0.015	0.081	0.032	.207**	.109*	.285**	-.133**	.250**	0.022	.134**	0.025	-.242**	.195**	.331**	0.056	.293**	.160**	0.07	.362**	0.013	0.061	-.251**	-.147**	0.036	.151**	0.017	.225**	.288**	.120**	.245**	0.061	-0.054	0.011	.321**	-.088*	-.092*	.123**	.278**	1
ER_1	-0.086	-.096*	-0.061	-0.072	-0.023	-.117**	-0.054	-0.059	-0.035	0.053	-.127**	0.024	-0.027	-0.003	.129**	-0.016	0.004	0.019	0.022	.364**	-.137**	-0.012	-0.038	0.02	0.065	0.017	0.016	-0.003	-0.014	0.054	0.033	-.119**	-0.033	.104*	0.013	-0.067	-0.059	0.069	0.063	1	-0.02	.107*	-0.044
ER_2	0.037	.277**	.346**	.238**	.280**	.169**	.194**	.180**	.223**	.133**	-0.055	.179**	.217**	.269**	0.02	.166**	.230**	0.05	.095*	-0.027	0.024	.177**	.132**	.165**	.211**	.219**	0.066	.135**	.241**	.193**	.238**	-0.066	.263**	.090*	.165**	.380**	.298**	-0.024	.088*	-0.02	1	0.033	.315**
ER_3	0.015	-0.023	-0.005	-0.013	0.013	-0.017	-.148**	.137**	.232**	-0.013	-0.075	-.164**	.121**	0.077	0.004	.110*	0.063	.213**	.199**	-0.035	-0.052	-.242**	.087*	.138**	.255**	-0.057	.303**	0.086	0.037	.214**	.165**	0.062	-.202**	.226**	-0.013	-0.035	.094*	.137**	.252**	.107*	0.033	1	0.053
ER_4	-0.008	.231**	.130**	.232**	.097*	.224**	-0.02	.163**	.221**	.140**	0.003	-0.039	.241**	.273**	0.022	.209**	.130**	0.079	.196**	-.100*	0.079	-0.04	.121**	.114*	.205**	0.03	-0.025	.180**	.227**	.327**	.241**	-0.024	0.03	0.006	0.023	.172**	.435**	0.021	.158**	-0.044	.315**	0.053	1
PL_1	.183**	0.035	.129**	0.053	.115**	0.05	0.041	0.083	-0.063	-0.015	.236**	-.118**	0.072	.118**	.269**	0.074	0.079	-0.003	0.045	.099*	.290**	0.061	-0.016	0.016	0.056	0.071	-0.02	.110*	0.026	0.052	-0.011	-0.025	0.062	-0.028	-0.039	.094*	-0.053	-0.035	.094*	-.105*	0.073	-0.04	0.04	1	-0.019	.100*
PL_2	-0.04	.211**	.147**	0.019	.131**	0.048	0.048	.248**	.175**	0.052	-0.014	.107*	0.046	.091*	-0.03	.102*	0.006	.097*	0.051	-.111*	-0.019	-0.024	.164**	.192**	0.08	0.03	.137**	0.01	.178**	.211**	.117**	.102*	-0.012	.113*	-0.006	.154**	.146**	.137**	0.053	-0.063	.096*	.090*	.196**	-0.019	1	.199**
PL_3	-0.042	.254**	.114*	.243**	.201**	.316**	0.014	.283**	0.083	.181**	0.006	-.103*	.267**	.355**	-0.024	.270**	.212**	.091*	.342**	-0.026	0.035	-.094*	0.037	.107*	.132**	.122**	0.062	.363**	.201**	.251**	.155**	-0.034	.151**	.235**	-0.074	0.074	.213**	0.087	.318**	-0.045	.250**	0.04	.364**	.100*	.199**	1
HS_1	-0.012	-0.014	-0.02	0.028	-.095*	-0.047	0.009	0	0.065	0.034	0.006	-0.006	0.042	-0.06	.109*	0.051	-0.04	0.026	-0.018	.118**	-0.044	-0.034	.132**	0.063	0.04	0.019	0	-0.015	-0.031	0.005	0.043	.089*	-0.066	-0.063	0.056	0.01	0.047	0.004	-.091*	.138**	-0.074	0.053	0.029	-.136**	0.046	-0.047	1	0.077	0.015
HS_2	0.043	.174**	.314**	.226**	.136**	.143**	.233**	.148**	.228**	.124**	-0.042	.157**	.142**	.155**	0.046	.120**	.139**	.121**	.099*	0.016	0.059	0.086	.159**	.165**	.225**	.176**	.126**	.122**	.259**	.111*	.249**	0.058	.134**	-0.018	.142**	.323**	.293**	0.021	0.044	-0.01	.302**	.124**	.195**	-0.027	.118**	.138**	0.077	1	.246**
HS_3	0.069	.221**	.222**	.253**	.242**	.247**	0.079	.338**	.136**	.133**	.088*	-0.04	.216**	.336**	-0.012	.228**	.126**	0.044	.306**	0.029	0.074	-0.022	.094*	.106*	.241**	.142**	.118**	.155**	.283**	.120**	.125**	0.054	.162**	.206**	0.028	.174**	.153**	.104*	.292**	-0.003	.247**	.141**	.216**	.099*	.293**	.423**	0.015	.246**	1
HS_4	0.061	0.083	.133**	.173**	.139**	.093*	.207**	.232**	.122**	.230**	-0.066	0.047	.109*	.163**	0.014	.119**	.193**	.228**	.175**	0.008	0.043	0.046	0.074	.210**	.207**	.152**	.138**	.217**	.136**	.228**	.280**	0.03	-0.002	.136**	0.072	.142**	.148**	0.079	.208**	0.053	0.079	.163**	.169**	0.061	.245**	.246**	0.064	.233**	.298**
** Correlation is significant at the 0.01 level (2-tailed).
* Correlation is significant at the 0.05 level (2-tailed).
[truncated: 1 more columns]
